# Supplementary material for: Novel insights into SLC25A46-related pathologies in a genetic mouse model
Source: PLoS Genet. 2017 Apr 4;13(4):e1006656. doi: 10.1371/journal.pgen.1006656 (PMC5380310; doi:10.1371/journal.pgen.1006656)
Supplement: S2 Table — (XLSX) [file pgen.1006656.s011.xlsx]

## Sheet: Sheet1
LFQ intensity Cerebellum_Ataxic_2_1	LFQ intensity Cerebellum_Ataxic_2_2	LFQ intensity Cerebellum_Ataxic_2_3	LFQ intensity Cerebellum_Ataxic_3_1	LFQ intensity Cerebellum_Ataxic_3_2	LFQ intensity Cerebellum_Ataxic_3_3	LFQ intensity Cerebellum_Ataxic_4_1	LFQ intensity Cerebellum_Ataxic_4_2	LFQ intensity Cerebellum_Ataxic_4_3	LFQ intensity Cerebellum_Ataxic_5_1	LFQ intensity Cerebellum_Ataxic_5_2	LFQ intensity Cerebellum_Ataxic_5_3	LFQ intensity Cerebellum_WT_1_1	LFQ intensity Cerebellum_WT_1_2	LFQ intensity Cerebellum_WT_1_3	LFQ intensity Cerebellum_WT_2_2	LFQ intensity Cerebellum_WT_2_3	LFQ intensity Cerebellum_WT_2_4	LFQ intensity Cerebellum_WT_3_1	LFQ intensity Cerebellum_WT_3_2	LFQ intensity Cerebellum_WT_3_3	LFQ intensity Cerebellum_WT_4_1	LFQ intensity Cerebellum_WT_4_2	LFQ intensity Cerebellum_WT_4_3	C: Only identified by site	C: Reverse	C: Potential contaminant	C: GOBP name	C: GOMF name	C: GOCC name	C: KEGG name	C: Student's T-test Significant Ataxic	C: Student's T-test significant	N: Peptides	N: Razor + unique peptides	N: Unique peptides	N: Sequence coverage [%]	N: Unique + razor sequence coverage [%]	N: Unique sequence coverage [%]	N: Mol. weight [kDa]	N: Q-value	N: Score	N: Intensity	N: MS/MS Count	N: Student's T-test p-value Ataxic	N: Student's T-test Difference Ataxic	N: Student's T-test Test statistic Ataxic	T: Protein IDs	T: Majority protein IDs	T: Protein names
23.2544	23.2809	23.0925	23.7768	23.9579	23.7043	23.7927	23.9342	23.7386	23.8006	23.7445	23.6569	22.303	22.1523	21.9722	23.3017	23.2952	23.4328	23.2536	23.5558	23.3094	23.5104	23.5434	23.3511				biological regulation;cellular component organization;cellular component organization at cellular level;cellular component organization or biogenesis;cellular component organization or biogenesis at cellular level;cellular membrane fusion;cellular membrane organization;cellular process;inner mitochondrial membrane organization;membrane fusion;membrane organization;mitochondrial fusion;mitochondri…	binding;enzyme binding;phosphatase binding;protein binding;protein complex scaffold;structural molecule activity	cell part;cytoplasm;cytoplasmic part;extracellular membrane-bounded organelle;extracellular organelle;extracellular region part;extracellular vesicular exosome;intracellular membrane-bounded organelle;intracellular organelle;intracellular organelle part;intracellular part;membrane;membrane-bounded organelle;membrane-bounded vesicle;mitochondrial inner membrane;mitochondrial membrane;mitochondrial…		+	Ataxic	8	8	8	39.2	39.2	39.2	26.334	0	33.53	339200000	150	0.00614168	0.56278	3.03066	Q9CRB9;Q91VG6;S4R238;Q9D9P1;D3Z0L4;F6QFL0	Q9CRB9;Q91VG6;S4R238;Q9D9P1;D3Z0L4	MICOS complex subunit Mic19
21.1031	21.1478	21.0974	21.4676	21.7	21.4521	NaN	20.4578	20.236	21.2011	21.1582	20.8688	19.6759	19.7913	19.5243	20.7065	20.5949	20	20.3406	20.7188	20.5743	20.6593	20.6323	20.8761				cellular component organization;cellular component organization at cellular level;cellular component organization or biogenesis;cellular component organization or biogenesis at cellular level;cellular membrane organization;cellular process;cellular response to stimulus;cellular response to stress;cristae formation;inner mitochondrial membrane organization;membrane organization;mitochondrial membr…		cell part;cytoplasmic part;intracellular membrane-bounded organelle;intracellular organelle;intracellular organelle part;intracellular part;membrane;membrane-bounded organelle;mitochondrial inner membrane;mitochondrial membrane;mitochondrial part;mitochondrion;organelle;organelle inner membrane;organelle membrane;organelle part		+	Ataxic	6	6	6	24.5	24.5	24.5	26.388	0	86.511	53072000	60	0.0491518	0.547397	2.08232	E9Q4M4;Q9DA45;Q91VN4;Q3TJS8;Q8C2Z6	E9Q4M4;Q9DA45;Q91VN4;Q3TJS8;Q8C2Z6	MICOS complex subunit Mic25
25.8019	25.8517	25.8343	26.3832	26.3934	26.1715	26.4374	26.2092	26.2742	26.5753	26.5142	26.5474	24.5771	24.6515	24.5265	25.5326	25.5507	25.7525	26.0134	26.1029	26.1096	26.1029	26.16	26.1108				biological regulation;calcium ion homeostasis;cation homeostasis;cellular calcium ion homeostasis;cellular cation homeostasis;cellular chemical homeostasis;cellular divalent inorganic cation homeostasis;cellular homeostasis;cellular ion homeostasis;cellular metal ion homeostasis;cellular process;chemical homeostasis;divalent inorganic cation homeostasis;homeostatic process;ion homeostasis;metal i…		cell part;cytoplasmic part;integral to membrane;intracellular membrane-bounded organelle;intracellular organelle;intracellular organelle part;intracellular part;intrinsic to membrane;membrane;membrane part;membrane-bounded organelle;mitochondrial inner membrane;mitochondrial membrane;mitochondrial part;mitochondrion;myelin sheath;organelle;organelle inner membrane;organelle membrane;organelle part		+	Ataxic	35	35	1	60	60	4.9	83.899	0	323.31	2123800000	924	0.00432542	0.650275	3.18058	Q8CAQ8;Q8CAQ8-5;E9Q800;Q3TEY5;Q2YDW0;E9QAY6;Q6P8Y5;A0A0U1RQ14;A6H604;Q3TZK4	Q8CAQ8;Q8CAQ8-5;E9Q800;Q3TEY5;Q2YDW0;E9QAY6	MICOS complex subunit Mic60
22.3011	22.4849	22.0642	21.9035	21.9582	22.0497	20.7096	21.0097	21.049	21.7006	21.8624	21.6415	20.6081	20.5376	20.4606	20.6753	20.9142	NaN	20.7411	20.8435	20.8621	20.7996	20.999	21.0499				anatomical structure morphogenesis;apoptotic mitochondrial changes;biological regulation;cell part morphogenesis;cellular component assembly;cellular component morphogenesis;cellular component organization;cellular component organization at cellular level;cellular component organization or biogenesis;cellular component organization or biogenesis at cellular level;cellular developmental process;ce…	binding;identical protein binding;protein binding;protein dimerization activity;protein homodimerization activity	cell junction;cell part;clathrin-coated vesicle;coated vesicle;cytoplasmic membrane-bounded vesicle;cytoplasmic part;cytoplasmic vesicle;integral to membrane;integral to mitochondrial membrane;integral to organelle membrane;intracellular membrane-bounded organelle;intracellular organelle;intracellular organelle part;intracellular part;intrinsic to membrane;intrinsic to organelle membrane;membrane…		+	Ataxic	8	8	4	50.5	50.5	18.9	32.931	0	29.207	84835000	83	0.000139914	1.14136	4.59834	Q6PCP5;E0CYB9;F7BC60;F7CTF8;E0CYI3;Q6PCP5-4;F6VAL0;F7B1A4	Q6PCP5;E0CYB9;F7BC60;F7CTF8	Mitochondrial fission factor
21.7745	21.4202	21.6004	22.5644	22.4618	22.0998	21.1558	21.2013	21.0274	21.4477	21.2713	21.5515	21.2106	20.797	20.6977	21.516	21.7481	21.9026	21.0115	21.1274	20.9905	21.2513	21.0956	21.062				anatomical structure formation involved in morphogenesis;anatomical structure morphogenesis;apoptosis;autophagy;biological regulation;blastocyst formation;camera-type eye morphogenesis;catabolic process;cell death;cellular catabolic process;cellular component organization;cellular component organization at cellular level;cellular component organization or biogenesis;cellular component organizatio…	binding;catalytic activity;enzyme binding;GTP binding;GTPase activity;guanyl nucleotide binding;guanyl ribonucleotide binding;hydrolase activity;hydrolase activity, acting on acid anhydrides;hydrolase activity, acting on acid anhydrides, in phosphorus-containing anhydrides;nucleoside-triphosphatase activity;nucleotide binding;protein binding;purine nucleotide binding;purine ribonucleoside triphos…	cell part;cytoplasmic part;cytoskeleton;cytosol;integral to membrane;intracellular membrane-bounded organelle;intracellular non-membrane-bounded organelle;intracellular organelle;intracellular organelle part;intracellular part;intrinsic to membrane;intrinsic to mitochondrial outer membrane;intrinsic to organelle membrane;membrane;membrane part;membrane-bounded organelle;microtubule cytoskeleton;m…		+	Ataxic	15	15	15	26.8	26.8	26.8	86.186	0	28.431	91884000	110	0.0248449	0.430485	2.40836	Q3TEX7;Q80U63;Q3UGM1;Q80U63-2;A8Y5E5;A2A7Y8	Q3TEX7;Q80U63;Q3UGM1;Q80U63-2	Mitofusin-2
24.6056	24.9631	24.3526	25.1225	25.3378	24.7105	25.1705	25.3335	25.3359	25.1133	25.1059	25.2695	23.2734	23.2741	23.1859	24.4133	24.1212	24.246	24.6219	24.677	24.7764	24.6426	24.7736	24.7215				aging;anatomical structure formation involved in morphogenesis;apoptosis;biological regulation;cell aging;cell death;cellular component organization;cellular component organization at cellular level;cellular component organization or biogenesis;cellular component organization or biogenesis at cellular level;cellular membrane fusion;cellular membrane organization;cellular process;cellular response…	binding;catalytic activity;GTP binding;GTPase activity;guanyl nucleotide binding;guanyl ribonucleotide binding;hydrolase activity;hydrolase activity, acting on acid anhydrides;hydrolase activity, acting on acid anhydrides, in phosphorus-containing anhydrides;nucleoside-triphosphatase activity;nucleotide binding;purine nucleotide binding;purine ribonucleoside triphosphate binding;purine ribonucleo…	cell part;cell projection;cytoplasm;cytoplasmic part;dendrite;integral to membrane;intracellular membrane-bounded organelle;intracellular organelle;intracellular organelle part;intracellular part;intrinsic to membrane;membrane;membrane part;membrane-bounded organelle;membrane-enclosed lumen;mitochondrial crista;mitochondrial inner membrane;mitochondrial intermembrane space;mitochondrial membrane;…		+	Ataxic	42	42	42	53.8	53.8	53.8	115.59	0	300.99	778670000	674	0.000639051	0.807799	3.97627	P58281-2;P58281;H7BX01;Q80TX7;E0CXD1;Q8BK99;F6U775	P58281-2;P58281;H7BX01;Q80TX7;E0CXD1;Q8BK99	Dynamin-like 120 kDa protein, mitochondrial;Dynamin-like 120 kDa protein, form S1
24.0703	23.5818	23.42	24.1088	24.0438	24.0024	23.3974	23.432	23.8043	24.014	23.8186	23.6747	22.5941	22.6768	22.7492	23.6882	23.5318	23.714	23.5111	23.3644	23.5022	23.4702	23.5707	23.4853				cellular component organization;cellular component organization at cellular level;cellular component organization or biogenesis;cellular component organization or biogenesis at cellular level;cellular membrane organization;cellular process;establishment of localization;establishment of localization in cell;establishment of protein localization;establishment of protein localization in mitochondrio…		cell part;cytoplasmic part;extracellular membrane-bounded organelle;extracellular organelle;extracellular region part;extracellular vesicular exosome;integral to membrane;intracellular membrane-bounded organelle;intracellular organelle;intracellular organelle part;intracellular part;intrinsic to membrane;macromolecular complex;membrane;membrane part;membrane-bounded organelle;membrane-bounded ves…		+	Ataxic	19	19	19	61.2	61.2	61.2	51.863	0	150.99	406730000	314	0.00350013	0.459165	3.27028	Q8BGH2	Q8BGH2	Sorting and assembly machinery component 50 homolog
NaN	NaN	NaN	NaN	NaN	NaN	NaN	NaN	NaN	NaN	NaN	NaN	20.424	20.3455	20.041	20.2248	20.1808	20.6304	20.7187	21.2137	21.0931	20.4422	20.9019	21.1282				establishment of localization;transport		cell part;cytoplasmic part;integral to membrane;intracellular membrane-bounded organelle;intracellular organelle;intracellular organelle part;intracellular part;intrinsic to membrane;membrane;membrane part;membrane-bounded organelle;mitochondrial inner membrane;mitochondrial membrane;mitochondrial part;mitochondrion;organelle;organelle inner membrane;organelle membrane;organelle part		+	Ataxic	6	6	6	20.8	20.8	20.8	46.224	0	10.679	31645000	39	3.16335e-08	-1.53943	-8.30361	Q9CQS4;Q3TTH1	Q9CQS4;Q3TTH1	Solute carrier family 25 member 46
21.0115	21.2112	21.1796	21.7258	20.7644	20.795	20.1051	20.7369	20.3636	20.3592	20.5491	20.6334	19.0223	18.7739	18.8777	20.6807	19.4997	20.8803	19.8704	19.8469	19.816	19.6521	19.9297	20.3953				establishment of localization;establishment of protein localization;protein transport;transport		cell part;cytoplasmic part;integral to membrane;intracellular membrane-bounded organelle;intracellular organelle;intracellular organelle part;intracellular part;intrinsic to membrane;membrane;membrane part;membrane-bounded organelle;mitochondrial inner membrane;mitochondrial membrane;mitochondrial part;mitochondrion;organelle;organelle inner membrane;organelle membrane;organelle part		+	Ataxic	3	3	3	54.4	54.4	54.4	9.2296	0	20.432	34499000	43	0.000239889	1.0158	4.37756	E9PXB9;Z4YN86;Q9CQ85	E9PXB9;Z4YN86;Q9CQ85	Mitochondrial import inner membrane translocase subunit Tim22
21.4801	21.6495	21.7004	21.898	22.3185	22.3138	22.3091	22.6132	22.1925	22.4006	22.2117	22.4631	20.4407	20.126	20.056	20.912	20.7886	20.1892	21.6704	21.7185	21.7992	21.8709	21.9647	21.7204				cellular process;establishment of localization;establishment of localization in cell;establishment of protein localization;establishment of protein localization in mitochondrion;establishment of protein localization to organelle;intracellular protein transmembrane transport;intracellular protein transport;intracellular transport;mitochondrial transport;protein import;protein import into mitochond…	active transmembrane transporter activity;adenyl nucleotide binding;adenyl ribonucleotide binding;ATP binding;binding;chaperone binding;macromolecule transmembrane transporter activity;nucleotide binding;P-P-bond-hydrolysis-driven protein transmembrane transporter activity;P-P-bond-hydrolysis-driven transmembrane transporter activity;primary active transmembrane transporter activity;protein bindi…	cell part;cytoplasmic part;intracellular membrane-bounded organelle;intracellular organelle;intracellular organelle lumen;intracellular organelle part;intracellular part;membrane;membrane-bounded organelle;membrane-enclosed lumen;mitochondrial inner membrane;mitochondrial matrix;mitochondrial membrane;mitochondrial part;mitochondrion;organelle;organelle inner membrane;organelle lumen;organelle me…		+	Ataxic	15	15	15	38.9	38.9	38.9	50.888	0	54.886	106840000	135	0.000352557	1.02448	4.21999	Q8R3X4;O35857;F7C189;A2VCP9	Q8R3X4;O35857	Mitochondrial import inner membrane translocase subunit TIM44
22.6988	22.7331	22.7162	23.6674	23.8684	23.0446	22.8526	22.0014	22.2359	23.0431	22.7413	22.8785	22.1137	22.0058	21.7377	22.2024	21.8971	22.1123	22.4468	22.5667	22.0887	22.5844	22.3218	22.6871				cellular component organization;cellular component organization at cellular level;cellular component organization or biogenesis;cellular component organization or biogenesis at cellular level;cellular membrane organization;cellular process;establishment of localization;establishment of localization in cell;establishment of protein localization;establishment of protein localization in mitochondrio…	macromolecule transmembrane transporter activity;protein transmembrane transporter activity;protein transporter activity;substrate-specific transmembrane transporter activity;substrate-specific transporter activity;transmembrane transporter activity;transporter activity	cell part;cytoplasmic part;integral to membrane;intracellular membrane-bounded organelle;intracellular organelle;intracellular organelle part;intracellular part;intrinsic to membrane;macromolecular complex;membrane;membrane part;membrane-bounded organelle;mitochondrial inner membrane;mitochondrial membrane;mitochondrial membrane part;mitochondrial outer membrane translocase complex;mitochondrial …		+	Ataxic	6	6	6	66.2	66.2	66.2	15.537	0	264.06	192830000	213	0.00112201	0.643086	3.74465	Q9CPQ3;Q3UBW3	Q9CPQ3;Q3UBW3	Mitochondrial import receptor subunit TOM22 homolog
22.9261	22.8737	23.0076	23.5631	23.337	23.4004	22.6455	22.7419	22.9041	23.5647	23.4232	23.468	21.9091	21.9477	22.1633	22.8934	22.7874	22.7442	22.7494	22.8317	22.8323	22.7317	22.9463	23.1519				cellular process;establishment of localization;establishment of localization in cell;establishment of protein localization;establishment of protein localization in mitochondrion;establishment of protein localization to organelle;intracellular protein transport;intracellular transport;ion transport;mitochondrial transport;protein import;protein targeting;protein targeting to mitochondrion;protein …	channel activity;passive transmembrane transporter activity;porin activity;transmembrane transporter activity;transporter activity;wide pore channel activity	cell part;cytoplasm;cytoplasmic part;extracellular membrane-bounded organelle;extracellular organelle;extracellular region part;extracellular vesicular exosome;integral to membrane;integral to mitochondrial membrane;integral to organelle membrane;intracellular membrane-bounded organelle;intracellular organelle;intracellular organelle part;intracellular part;intrinsic to membrane;intrinsic to orga…	Amyotrophic lateral sclerosis (ALS)	+	Ataxic	9	9	9	39.9	39.9	39.9	37.895	0	84.373	244740000	244	0.00262609	0.513909	3.39116	Q9QYA2;Q3UQD0;G3UY77	Q9QYA2;Q3UQD0	Mitochondrial import receptor subunit TOM40 homolog
24.5559	24.6125	24.8186	24.996	25.1087	25.1257	24.5487	24.5183	24.5782	25.0503	24.9049	24.9085	24.1451	24.0103	24.0573	24.7028	24.8215	24.7611	24.6614	24.6232	24.585	24.8272	24.6702	24.6194						cell part;cytoplasmic part;extracellular membrane-bounded organelle;extracellular organelle;extracellular region part;extracellular vesicular exosome;integral to membrane;intracellular membrane-bounded organelle;intracellular organelle;intracellular organelle part;intracellular part;intrinsic to membrane;membrane;membrane part;membrane-bounded organelle;membrane-bounded vesicle;mitochondrial memb…		+	Ataxic	22	22	22	45.5	45.5	45.5	67.571	0	318.41	834230000	521	0.0211906	0.270168	2.48183	Q3TSX8;Q80TT4;Q9CZW5	Q3TSX8;Q80TT4;Q9CZW5	Mitochondrial import receptor subunit TOM70
27.793	28.1004	27.8618	28.3842	28.4374	28.1663	28.5285	28.3537	28.3651	28.2991	28.2795	28.358	27.032	27.0771	27.2839	28.0257	28.0846	28.1828	28.1692	28.0912	28.0113	28.1444	28.093	28.0512				apoptosis;behavior;behavioral defense response;behavioral fear response;cell communication;cell death;cell differentiation;cell-cell signaling;cellular developmental process;cellular process;cognition;death;defense response;developmental process;epithelial cell differentiation;fear response;learning;learning or memory;multicellular organismal process;multicellular organismal response to stress;ne…	anion channel activity;anion transmembrane transporter activity;binding;channel activity;enzyme binding;gated channel activity;ion channel activity;ion transmembrane transporter activity;kinase binding;nucleotide binding;passive transmembrane transporter activity;porin activity;protein binding;protein kinase binding;substrate-specific channel activity;substrate-specific transmembrane transporter …	cell part;cytoplasmic part;extracellular membrane-bounded organelle;extracellular organelle;extracellular region part;extracellular vesicular exosome;integral to membrane;intracellular membrane-bounded organelle;intracellular non-membrane-bounded organelle;intracellular organelle;intracellular organelle part;intracellular part;intrinsic to membrane;macromolecular complex;membrane;membrane part;me…	Calcium signaling pathway;Huntington's disease;Parkinson's disease	+	Ataxic	19	19	19	80.6	80.6	80.6	30.755	0	323.31	9012700000	1878	0.0124944	0.390044	2.72034	Q60932-2;Q3U6K8;Q3TIG8;Q3THL7;Q60932;F2Z471	Q60932-2;Q3U6K8;Q3TIG8;Q3THL7;Q60932;F2Z471	Voltage-dependent anion-selective channel protein 1
27.0239	27.244	27.2041	27.3489	27.4172	27.5339	27.1746	27.1078	26.9438	27.3406	27.2282	27.1807	26.4708	26.5825	26.5116	27.3019	27.3351	27.3625	26.9597	27.0421	26.8	27.1225	27.1495	26.9291				biological regulation;negative regulation of biological process;negative regulation of cellular component organization;negative regulation of cellular process;negative regulation of protein complex assembly;negative regulation of protein polymerization;regulation of biological process;regulation of cellular component biogenesis;regulation of cellular component organization;regulation of cellular …	anion channel activity;anion transmembrane transporter activity;binding;channel activity;gated channel activity;ion channel activity;ion transmembrane transporter activity;nucleotide binding;passive transmembrane transporter activity;porin activity;substrate-specific channel activity;substrate-specific transmembrane transporter activity;substrate-specific transporter activity;transmembrane transp…	cell part;cytoplasmic part;extracellular membrane-bounded organelle;extracellular organelle;extracellular region part;extracellular vesicular exosome;integral to membrane;intracellular membrane-bounded organelle;intracellular non-membrane-bounded organelle;intracellular organelle;intracellular organelle part;intracellular part;intrinsic to membrane;macromolecular complex;membrane;membrane part;me…	Calcium signaling pathway;Huntington's disease;Parkinson's disease	+	Ataxic	17	17	3	67.8	67.8	7.8	31.732	0	323.31	4516800000	991	0.017235	0.265055	2.57604	Q60930;D3YZT5;D3YUN8	Q60930;D3YZT5	Voltage-dependent anion-selective channel protein 2
[truncated: 1 more columns]
